# Supplementary material for: First Record of Dioryctria simplicella (Lepidoptera: Pyralidae) in China: Morphology, Molecular Identification, and Phylogenetic Position
Source: Insects. 2025 Jun 26;16(7):664. doi: 10.3390/insects16070664 (PMC12295827; doi:10.3390/insects16070664)
Supplement: Supplementary file 1 [file insects-16-00664-s001.zip › Table S1.xlsx]

## Sheet: Sheet1
Dioryctria simplicella PV668953.1
Dioryctria simplicella PV668954.1	0
Dioryctria simplicella PV668955.1	0	0
Dioryctria simplicella PV668956.1	0	0	0
Dioryctria simplicella PV668957.1	0	0	0	0
Dioryctria simplicella PV668958.1	0	0	0	0	0
Dioryctria simplicella HM872148.1	0	0	0	0	0	0
Dioryctria simplicella HM875123.1	0	0	0	0	0	0	0
Dioryctria simplicella HM872031.1	0	0	0	0	0	0	0	0
Dioryctria simplicella GU707355.1	0	0	0	0	0	0	0	0	0
Dioryctria abietella GU706362.1	0.0464785	0.0464785	0.0464785	0.0464785	0.0464785	0.0464785	0.0464785	0.0464785	0.0464785	0.0464785
Dioryctria abietella KX048878.1	0.0464785	0.0464785	0.0464785	0.0464785	0.0464785	0.0464785	0.0464785	0.0464785	0.0464785	0.0464785	0
Dioryctria abietivorella MG468430.1	0.0464069	0.0464069	0.0464069	0.0464069	0.0464069	0.0464069	0.0464069	0.0464069	0.0464069	0.0464069	0.044218	0.044218
Dioryctria abietivorella JF852743.1	0.0464069	0.0464069	0.0464069	0.0464069	0.0464069	0.0464069	0.0464069	0.0464069	0.0464069	0.0464069	0.044218	0.044218	0
Dioryctria amatella GU801522.1	0.0703399	0.0703399	0.0703399	0.0703399	0.0703399	0.0703399	0.0703399	0.0703399	0.0703399	0.0703399	0.0683192	0.0683192	0.0640198	0.0640198
Dioryctria auranticella HM868369.1	0.0893175	0.0893175	0.0893175	0.0893175	0.0893175	0.0893175	0.0893175	0.0893175	0.0893175	0.0893175	0.0785925	0.0785925	0.0764385	0.0764385	0.0805845
Dioryctria auranticella KF492320.1	0.0871669	0.0871669	0.0871669	0.0871669	0.0871669	0.0871669	0.0871669	0.0871669	0.0871669	0.0871669	0.0807022	0.0807022	0.078535	0.078535	0.0826942	0.0018622
Dioryctria banksiella HM869672.1	0.0661991	0.0661991	0.0661991	0.0661991	0.0661991	0.0661991	0.0661991	0.0661991	0.0661991	0.0661991	0.0641869	0.0641869	0.059963	0.059963	0.00373136	0.0763916	0.0784837
Dioryctria banksiella KT147303.1	0.0682652	0.0682652	0.0682652	0.0682652	0.0682652	0.0682652	0.0682652	0.0682652	0.0682652	0.0682652	0.0662488	0.0662488	0.0619873	0.0619873	0.00560754	0.0784837	0.0805845	0.0018622
Dioryctria disclusa KT143314.1	0.0788017	0.0788017	0.0788017	0.0788017	0.0788017	0.0788017	0.0788017	0.0788017	0.0788017	0.0788017	0.0682652	0.0682652	0.0723667	0.0723667	0.0743996	0.0208073	0.0227416	0.0702415	0.0723162
Dioryctria mendacella OR449782.1	0.0227769	0.0227769	0.0227769	0.0227769	0.0227769	0.0227769	0.0227769	0.0227769	0.0227769	0.0227769	0.0363865	0.0363865	0.0323958	0.0323958	0.0559718	0.0743996	0.0764916	0.0519557	0.0539597	0.0661991
Dioryctria mendacella OQ563613.1	0.0208389	0.0208389	0.0208389	0.0208389	0.0208389	0.0208389	0.0208389	0.0208389	0.0208389	0.0208389	0.0344063	0.0344063	0.0304351	0.0304351	0.0539597	0.0723162	0.0743996	0.0499597	0.0519557	0.0641415	0.0018622
Dioryctria okanaganella HM867929.1	0.0826402	0.0826402	0.0826402	0.0826402	0.0826402	0.0826402	0.0826402	0.0826402	0.0826402	0.0826402	0.0681098	0.0681098	0.0888031	0.0888031	0.0584466	0.0930584	0.0951998	0.0543398	0.0563889	0.0867705	0.0701675	0.0681098
Dioryctria pentictonella HM426749.1	0.0831481	0.0831481	0.0831481	0.0831481	0.0831481	0.0831481	0.0831481	0.0831481	0.0831481	0.0831481	0.0621335	0.0621335	0.0807022	0.0807022	0.081104	0.0932312	0.0910853	0.0768486	0.0789718	0.0805845	0.0747344	0.0726292	0.0746554
Dioryctria pineae HQ563610.1	0.0208389	0.0208389	0.0208389	0.0208389	0.0208389	0.0208389	0.0208389	0.0208389	0.0208389	0.0208389	0.0344063	0.0344063	0.0304351	0.0304351	0.0539597	0.0723162	0.0743996	0.0499597	0.0519557	0.0641415	0.0112787	0.00938114	0.0701675	0.0747344
Dioryctria pryeri MF049640.1	0.0848128	0.0848128	0.0848128	0.0848128	0.0848128	0.0848128	0.0848128	0.0848128	0.0848128	0.0848128	0.0911511	0.0911511	0.0909729	0.0909729	0.0806402	0.0932312	0.0932312	0.0764385	0.078535	0.0869405	0.0680862	0.0701396	0.101749	0.106211	0.0742718
Dioryctria pryeri MF049781.1	0.0784837	0.0784837	0.0784837	0.0784837	0.0784837	0.0784837	0.0784837	0.0784837	0.0784837	0.0784837	0.0868776	0.0868776	0.0909729	0.0909729	0.0764385	0.0953864	0.0953864	0.0722718	0.0743508	0.0848128	0.0619761	0.0640045	0.0974107	0.0996468	0.0680862	0.00560754
Dioryctria pseudotsugella KM554558.1	0.0726292	0.0726292	0.0726292	0.0726292	0.0726292	0.0726292	0.0726292	0.0726292	0.0726292	0.0726292	0.0683791	0.0683791	0.0807703	0.0807703	0.0724233	0.0766876	0.0766876	0.0682652	0.0703399	0.066366	0.0725545	0.0704625	0.0891511	0.0872549	0.0704625	0.0955429	0.0890773
Dioryctria pseudotsugella KM554272.1	0.0726292	0.0726292	0.0726292	0.0726292	0.0726292	0.0726292	0.0726292	0.0726292	0.0726292	0.0726292	0.0683791	0.0683791	0.0807703	0.0807703	0.0724233	0.0766876	0.0766876	0.0682652	0.0703399	0.066366	0.0725545	0.0704625	0.0891511	0.0872549	0.0704625	0.0955429	0.0890773	0
Dioryctria reniculelloides KM553829.1	0.0642957	0.0642957	0.0642957	0.0642957	0.0642957	0.0642957	0.0642957	0.0642957	0.0642957	0.0642957	0.0601315	0.0601315	0.0723667	0.0723667	0.0682652	0.0703982	0.0703982	0.0641415	0.0661991	0.0601804	0.0642383	0.0621807	0.0806402	0.0808445	0.0621807	0.0869405	0.0805845	0.0150955	0.0150955
Dioryctria reniculelloides KM548677.1	0.0642957	0.0642957	0.0642957	0.0642957	0.0642957	0.0642957	0.0642957	0.0642957	0.0642957	0.0642957	0.0601315	0.0601315	0.0723667	0.0723667	0.0682652	0.0703982	0.0703982	0.0641415	0.0661991	0.0601804	0.0642383	0.0621807	0.0806402	0.0808445	0.0621807	0.0869405	0.0805845	0.0150955	0.0150955	0
Dioryctria schuetzeella HM874495.1	0.0684451	0.0684451	0.0684451	0.0684451	0.0684451	0.0684451	0.0684451	0.0684451	0.0684451	0.0684451	0.0601315	0.0601315	0.0723667	0.0723667	0.0682652	0.0724859	0.0724859	0.0641415	0.0661991	0.0622338	0.0642383	0.0621807	0.0806402	0.0808445	0.0621807	0.0869405	0.0805845	0.0131834	0.0131834	0.00560754	0.00560754
Dioryctria schuetzeella HM871547.1	0.0705327	0.0705327	0.0705327	0.0705327	0.0705327	0.0705327	0.0705327	0.0705327	0.0705327	0.0705327	0.0621807	0.0621807	0.0723667	0.0723667	0.0703399	0.0703982	0.0703982	0.0661991	0.0682652	0.0601804	0.0663044	0.0642383	0.0827544	0.0829722	0.0642383	0.0890773	0.0826942	0.0150955	0.0150955	0.00749078	0.00749078	0.0018622
Dioryctria subtracta HM406370.1	0.0809249	0.0809249	0.0809249	0.0809249	0.0809249	0.0809249	0.0809249	0.0809249	0.0809249	0.0809249	0.0600515	0.0600515	0.0806402	0.0806402	0.0831481	0.0933016	0.0911511	0.0788837	0.0810114	0.0806402	0.0725545	0.0704625	0.0745823	0.0189084	0.0725545	0.0997248	0.0932312	0.0893175	0.0893175	0.0786561	0.0786561	0.0786561	0.0807703
Dioryctria sylvestrella HM875194.1	0.0997248	0.0997248	0.0997248	0.0997248	0.0997248	0.0997248	0.0997248	0.0997248	0.0997248	0.0997248	0.0931672	0.0931672	0.0995752	0.0995752	0.0954615	0.0995752	0.0995752	0.0911511	0.0933016	0.0889486	0.0953178	0.0931672	0.0910853	0.0888937	0.0931672	0.104195	0.101997	0.0999002	0.0999002	0.0933784	0.0933784	0.0955429	0.0955429	0.0952555
Dioryctria sylvestrella KC135937.1	0.108516	0.108516	0.108516	0.108516	0.108516	0.108516	0.108516	0.108516	0.108516	0.108516	0.0974776	0.0974776	0.110541	0.110541	0.0933016	0.108328	0.108328	0.0976307	0.0998093	0.0889486	0.104014	0.101825	0.0932312	0.0931672	0.101825	0.115332	0.10862	0.104296	0.104296	0.0977168	0.0977168	0.0999002	0.0999002	0.0995752	0.0131834
Dioryctria yiai MF055629.1	0.0784837	0.0784837	0.0784837	0.0784837	0.0784837	0.0784837	0.0784837	0.0784837	0.0784837	0.0784837	0.0868776	0.0868776	0.0909729	0.0909729	0.0764385	0.0953864	0.0953864	0.0722718	0.0743508	0.0848128	0.0619761	0.0640045	0.0974107	0.0996468	0.0680862	0.00560754	0	0.0890773	0.0890773	0.0805845	0.0805845	0.0805845	0.0826942	0.0932312	0.101997	0.10862
Dioryctria yiai MF055620.1	0.0763916	0.0763916	0.0763916	0.0763916	0.0763916	0.0763916	0.0763916	0.0763916	0.0763916	0.0763916	0.0847544	0.0847544	0.0888452	0.0888452	0.0743508	0.0932312	0.0932312	0.0702014	0.0722718	0.0826942	0.0599559	0.0619761	0.0952555	0.0974776	0.0660412	0.00749078	0.0018622	0.0869405	0.0869405	0.0784837	0.0784837	0.0784837	0.0805845	0.0953864	0.0998093	0.106403	0.0018622
Pyralis lienigialis HM874786.1	0.156808	0.156808	0.156808	0.156808	0.156808	0.156808	0.156808	0.156808	0.156808	0.156808	0.149902	0.149902	0.145356	0.145356	0.156745	0.165947	0.168312	0.152105	0.154419	0.158922	0.1498	0.147507	0.156601	0.168252	0.147507	0.175395	0.173002	0.168455	0.168455	0.170841	0.170841	0.173239	0.173239	0.172939	0.156642	0.16601	0.173002	0.173002
Orybina regalis PQ298688.1	0.125141	0.125141	0.125141	0.125141	0.125141	0.125141	0.125141	0.125141	0.125141	0.125141	0.122954	0.122954	0.120774	0.120774	0.118568	0.127411	0.129643	0.11422	0.11422	0.116435	0.116394	0.114234	0.136302	0.129688	0.114234	0.129606	0.122954	0.125189	0.125189	0.125189	0.125189	0.127411	0.127411	0.129643	0.120799	0.123006	0.122954	0.120756	0.161304
